# Supplementary material for: Conservation in the Andean Highlands of South America: A Habitat Enhancement Plan for Tematobius philippii, a Critically Endangered Species in the Ascotán Salt Flat in Chile
Source: Animals (Basel). 2025 Oct 30;15(21):3156. doi: 10.3390/ani15213156 (PMC12607360; doi:10.3390/ani15213156)
Supplement: Supplementary file 1 [file animals-15-03156-s001.zip]

Archive with 1 entries (1 files):
- animals-3937900-supplementary.pdf
